# Supplementary material for: When Three Isn’t a Crowd: A Digyny Concept for Treatment-Resistant, Near-Triploid Human Cancers
Source: Genes (Basel). 2019 Jul 19;10(7):551. doi: 10.3390/genes10070551 (PMC6678365; doi:10.3390/genes10070551)
Supplement: Supplementary file 1 [file genes-10-00551-s001.zip]

Archive with 2 entries (2 files):
- Suppl Fig.S2.pdf
- Suppl. Fig.S1.pdf
